# Supplementary material for: Pseudo-ginsengenin DQ ameliorated aconitine-induced arrhythmias by influencing Ca2+ and K+ currents in ventricular myocytes
Source: RSC Adv. 2020 Jul 9;10(43):25999–6005. doi: 10.1039/d0ra01683g (PMC9055354; doi:10.1039/d0ra01683g)
Supplement: RA-010-D0RA01683G-s004 [file RA-010-D0RA01683G-s004.xls]

## Sheet: table 2-AP
				Effect of PDQ on action potential in rat ventricular myocytes in vitro （n=6）													Statistic analysis of PDQ on action potential in rat ventricular myocytes in vitro （n=6）
	APD10（ms）	APD20（ms）	APD50（ms）	APD90（ms）	50/90	RP（mV）	OS（mV）	APA（mV）	MDP（mV）	Vmax（mV）	VmaxV（mV）			CON	APD10（ms）	APD20（ms）	APD50（ms）	APD90（ms）	50/90	RP（mV）	OS（mV）	APA（mV）	MDP（mV）	Vmax（mV）	VmaxV（mV）
AP-1														AP-1	60.6	154.2	255.6	288.9	0.88	-78.27	23.64	101.91	-77.85	15.8	-7.84
0	60.6	154.2	255.6	288.9	0.88	-78.27	23.64	101.91	-77.85	15.8	-7.84			AP-3	75.30	130.3	218.8	282.6	0.77	-85.33	22.61	107.94	-85.33	12.06	-7.84
0.002	59.5	146.4	243.3	275.5	0.88	-76.16	23.52	99.68	-76.16	15.68	-7.24			AP-4	68.9	118.9	202.3	251.6	0.8	-87.14	28.7	115.84	-86.53	13.87	-7.24
0.02	68.4	176.7	277.9	307.5	0.9	-73.51	29.49	105	-73.51	29.55	-10.25			AP-5	85.5	191.9	323.9	369.8	0.88	-86.84	22.73	109.57	-86.84	13.27	-8.44
0.2	89.6	189.8	297.8	343.5	0.87	-83.04	21.41	104.44	-83.04	13.87	-8.44			AP-6	66.9	148.4	256.8	289	0.89	-82.25	29.37	111.62	-82.25	12.06	-7.84
2	95.4	190.8	308.5	349.2	0.88	-69.53	27.52	96.85	-64.83	12.66	-9.65			AP-7	70.4	185	264.5	297.2	0.89	-77.25	23.64	100.89	-77.25	13.87	-7.24
20	48	168.9	324.5	359.5	0.9	-69.59	21.29	90.88	-69.05	15.68	-9.05			average	70.46	154.783	253.65	296.517	0.851667	-82.8467	25.115	107.962	-82.675	13.4883	-7.74
														SD	29.9189	29.0476	42.2323	39.2342	0.0526941	4.31673	3.07479	5.73881	4.293	1.39736	0.451664
AP-3														0.002	APD10（ms）	APD20（ms）	APD50（ms）	APD90（ms）	50/90	RP（mV）	OS（mV）	APA（mV）	MDP（mV）	Vmax（mV）	VmaxV（mV）
0	75.30	130.3	218.8	282.6	0.77	-85.33	22.61	107.94	-85.33	12.06	-7.84			AP-1	59.5	146.4	243.3	275.5	0.88	-76.16	23.52	99.68	-76.16	15.68	-7.24
0.002	79.7	131.6	206.6	278.6	0.74	-85.03	21.59	106.62	-85.03	12.06	-9.65			AP-3	79.7	131.6	206.6	278.6	0.74	-85.03	21.59	106.62	-85.03	12.06	-9.65
0.02	68.1	119.5	220.2	293.1	0.75	-82.37	28.5	111.52	-80.08	11.46	-7.84			AP-4	62.8	126.9	199.7	251.5	0.79	-92.57	21.95	114.52	-91.06	13.27	-7.84
0.2	57.4	124.2	224	296.6	0.76	-82.8	22.98	105.77	-82.8	12.06	-9.05			AP-5	98.1	211.8	336.6	379.6	0.89	-81.47	29.13	110.6	-80.5	12.06	-8.44
2	60	136.3	242.2	329.7	0.75	-78.09	45.77	125.86	-76.89	13.27	-10.25			AP-6	56.2	152.9	251.7	282.7	0.89	-82.13	27.24	109.87	-82.13	13.87	-7.24
20	76.2	147.5	255.6	331.6	0.77	-67.42	25.63	93.05	-67.18	10.25	-8.44			AP-7	82.4	201.7	272.9	311.6	0.88	-77.25	24.12	101.37	-77.25	16.28	-7.84
														average	73.1167	161.883	251.8	296.583	0.845	-82.435	24.5917	107.11	-82.0217	13.87	-8.04167
														SD	16.32	36.1618	49.9319	44.9676	0.0641093	5.94536	2.99898	5.71136	5.48082	1.78865	0.906872
														P	0.754764	0.71553	0.946122	0.997871	0.847942	0.893561	0.771467	0.801894	0.822828	0.689113	0.482516
AP-4														0.02	APD10（ms）	APD20（ms）	APD50（ms）	APD90（ms）	50/90	RP（mV）	OS（mV）	APA（mV）	MDP（mV）	Vmax（mV）	VmaxV（mV）
0	68.9	118.9	202.3	251.6	0.8	-87.14	28.7	115.84	-86.53	13.87	-7.24			AP-1	68.4	176.7	277.9	307.5	0.9	-73.51	29.49	105	-73.51		-10.25
0.002	62.8	126.9	199.7	251.5	0.79	-92.57	21.95	114.52	-91.06	13.27	-7.84			AP-3	68.1	119.5	220.2	293.1	0.75	-82.37	28.5	111.52	-80.08	11.46	-7.84
0.02	59.9	110.6	197.5	252.2	0.78	-93.5	20.44	113.49	-92.81	12.66	-8.44			AP-4	59.9	110.6	197.5	252.2	0.78	-93.5	20.44	113.49	-92.81	12.66	-8.44
0.2	56.9	133.6	224.2	283.4	0.79	-83.52	25.69	109.21	-83.52	12.06	-7.24			AP-5	80.2	219	334.3	378.4	0.88	-85.09	24.3	109.39	-84.91	13.27	-8.44
2	68.5	140.9	239.4	306.8	0.78	-77.43	21.05	98.47	-77.43	12.06	-7.84			AP-6	87.1	166.9	269.3	305.2	0.88	-84.85	26.65	111.5	-84.85	11.46	-7.24
20	56.9	164.2	272.8	331.2	0.82	-78.27	8.86	87.86	-78.27	10.85	-9.65			AP-7	59.7	134.5	291.7	328.9	0.89	-73.03	26.77	99.8	-73.03		-7.84
														average	70.5667	154.533	265.15	310.883	0.846667	-82.0583	26.025	108.45	-81.5317	12.2125	-8.34167
														SD	11.0344	40.8878	49.5246	41.6817	0.0643946	7.77918	3.26329	5.13298	7.59418	0.903894	1.03712
														P	0.986676	0.990499	0.674349	0.552436	0.885905	0.832533	0.629836	0.879631	0.754793	0.148354	0.221831
AP-5														0.2	APD10（ms）	APD20（ms）	APD50（ms）	APD90（ms）	50/90	RP（mV）	OS（mV）	APA（mV）	MDP（mV）	Vmax（mV）	VmaxV（mV）
0	85.5	191.9	323.9	369.8	0.88	-86.84	22.73	109.57	-86.84	13.27	-8.44			AP-1	89.6	189.8	297.8	343.5	0.87	-83.04	21.41	104.44	-83.04	13.87	-8.44
0.002	98.1	211.8	336.6	379.6	0.89	-81.47	29.13	110.6	-80.5	12.06	-8.44			AP-3	57.4	124.2	224	296.6	0.76	-82.8	22.98	105.77	-82.8	12.06	-9.05
0.02	80.2	219	334.3	378.4	0.88	-85.09	24.3	109.39	-84.91	13.27	-8.44			AP-4	56.9	133.6	224.2	283.4	0.79	-83.52	25.69	109.21	-83.52	12.06	-7.24
0.2	98.3	218.5	353.3	394.6	0.9	-85.27	21.23	106.5	-83.46	12.66	-9.05			AP-5	98.3	218.5	353.3	394.6	0.9	-85.27	21.23	106.5	-83.46	12.66	-9.05
2	91.4	225	366.4	415.7	0.88	-74.17	31.18	105.35	-72.36	13.87	-8.44			AP-6	76.9	184.7	283.4	317.2	0.89	-77.49	30.69	108.18	-77.49	11.46	-8.44
20	83.5	228.4	408.5	442.3	0.92	-69.89	19.36	89.25	-68.99	11.46	-7.84			AP-7	60.6	172.5	282.7	328.8	0.86	-83.04	21.11	104.14	-83.04	15.68	-9.65
														average	73.2833	170.55	277.567	327.35	0.845	-82.5267	23.8517	106.373	-82.225	12.965	-8.645
														SD	17.8141	35.7419	48.8317	39.4098	0.0568331	2.62611	3.77501	2.02071	2.33587	1.56118	0.824154
														P	0.75716	0.421323	0.385531	0.20427	0.837352	0.879806	0.539319	0.536895	0.826105	0.554308	0.0400366
AP-6														2	APD10（ms）	APD20（ms）	APD50（ms）	APD90（ms）	50/90	RP（mV）	OS（mV）	APA（mV）	MDP（mV）	Vmax（mV）	VmaxV（mV）
0	66.9	148.4	256.8	289	0.89	-82.25	29.37	111.62	-82.25	12.06	-7.84			AP-1	95.4	190.8	308.5	349.2	0.88	-69.53	27.52	96.85	-64.83	12.66	-9.65
0.002	56.2	152.9	251.7	282.7	0.89	-82.13	27.24	109.87	-82.13	13.87	-7.24			AP-3	60	136.3	242.2	329.7	0.75	-78.09	45.77	125.86	-76.89	13.27	-10.25
0.02	87.1	166.9	269.3	305.2	0.88	-84.85	26.65	111.5	-84.85	11.46	-7.24			AP-4	68.5	140.9	239.4	306.8	0.78	-77.43	21.05	98.47	-77.43	12.06	-7.84
0.2	76.9	184.7	283.4	317.2	0.89	-77.49	30.69	108.18	-77.49	11.46	-8.44			AP-5	91.4	225	366.4	415.7	0.88	-74.17	31.18	105.35	-72.36	13.87	-8.44
2	90.7	200.5	292.8	329.2	0.89	-74.53	27.2	101.73	-74.53	12.06	-6.03			AP-6	90.7	200.5	292.8	329.2	0.89	-74.53	27.2	101.73	-74.53	12.06	-6.03
20	70.5	172.1	304.3	362.3	0.84	-63.74	29.79	94.68	-63.74	10.25	-7.24			AP-7	73.6	173.3	301.3	347.3	0.87	-70.68	27.38	98.05	-70.68	19.3	-9.65
														average	79.9333	177.8	291.767	346.317	0.841667	-74.0717	30.0167	104.385	-72.7867	13.87	-8.64333
														SD	14.5244	34.6879	47.2043	37.2934	0.0604704	3.45761	8.37903	10.964	4.67687	2.75177	1.5572
														P	0.240268	0.241125	0.171231	0.0478922	0.76633	0.00302764	0.208266	0.495145	0.00339952	0.768157	0.202264
AP-7														20	APD10（ms）	APD20（ms）	APD50（ms）	APD90（ms）	50/90	RP（mV）	OS（mV）	APA（mV）	MDP（mV）	Vmax（mV）	VmaxV（mV）
0	70.4	185	264.5	297.2	0.89	-77.25	23.64	100.89	-77.25	13.87	-7.24			AP-1	48	168.9	324.5	359.5	0.9	-69.59	21.29	90.88	-69.05	15.68	-9.05
0.002	82.4	201.7	272.9	311.6	0.88	-77.25	24.12	101.37	-77.25	16.28	-7.84			AP-3	76.2	147.5	255.6	331.6	0.77	-67.42	25.63	93.05	-67.18	10.25	-8.44
0.02	59.7	134.5	291.7	328.9	0.89	-73.03	26.77	99.8	-73.03	24.72	-7.84			AP-4	56.9	164.2	272.8	331.2	0.82	-78.27	8.86	87.86	-78.27	10.85	-9.65
0.2	60.6	172.5	282.7	328.8	0.86	-83.04	21.11	104.14	-83.04	15.68	-9.65			AP-5	83.5	228.4	408.5	442.3	0.92	-69.89	19.36	89.25	-68.99	11.46	-7.84
2	73.6	173.3	301.3	347.3	0.87	-70.68	27.38	98.05	-70.68	19.3	-9.65			AP-6	70.5	172.1	304.3	362.3	0.84	-63.74	29.79	94.68	-63.74	10.25	-7.24
20	48	168.9	324.3	359.5	0.9	-69.59	21.29	90.88	-69.35	15.68	-9.05			AP-7	48	168.9	324.3	359.5	0.9	-69.59	21.29	90.88	-69.35	15.68	-9.05
														average	63.85	175	315	364.4	0.858333	-69.75	21.0367	91.1	-69.43	12.3617	-8.545
														SD	15.0573	27.5945	53.5587	40.7404	0.0581091	4.77933	7.05592	2.47531	4.81516	2.60918	0.887936
														P	0.415511	0.244705	0.0521527	0.0147894	0.839271	0.000552419	0.223451	6.01362e-05	0.000514722	0.373088	0.0759553
